# Supplementary material for: Integrated Microfluidic Platform for High‐Throughput Generation of Intestinal Organoids in Hydrogel Droplets
Source: Adv Sci (Weinh). 2026 Jan 5;13(13):e16507. doi: 10.1002/advs.202516507 (PMC12955914; doi:10.1002/advs.202516507)
Supplement: Supplementary file 2 — Supporting File 2: advs73411‐sup‐0002‐SuppTable1.xlsx. [file ADVS-13-e16507-s001.xlsx]

## Sheet: Material
Material	Catalog Number	Supplier
SU-8 Photoresist	GM1075	Gersteltec Sàrl
Propylene Glycol Monomethyl Ether Acetate	484431	Sigma Aldrich
1H, 1H, 2H, 2H-Perfluoro-1-octanol (PFO)	370533-25G	Merck/Sigma
Chlorotrimethylsilane	92361-250ML	Sigma
MycoAlert™ PLUS Mycoplasma Detection Kit	LT07-705	Lonza
Advanced DMEM:F12	12634-010	Gibco
HEPES	15630-056	Gibco
Glutamax	35050-038	Gibco
Penicillin-Streptomycin	15140-122	Gibco
Gentle Cell Dissociation Reagent	100-0485	Stemcell Technologies
Tissue Culture Treated Well Plates	CC7682-7524	CytoOne®
COSTAR Plastic Ultra-Low 6-well plate	3471	Corning
Growth Factor Reduced Matrigel	356231	Corning
TrypLE™ Express Enzyme	12604-013	Gibco
DNAse	4536282001	Roche
Y-27632	72305	STEMCELL Technologies
DL-Dithiothreitol Solution (DTT)	43816-10mL	Sigma-Aldrich
40 µM Cell Strainer	43-50040-01	Pluriselect
Biomatrix TelCol-6 (Collagen I)	5225-50mL	Biomatrix
Neutralization Solution	5229-10mL	Biomatrix
Hydrophilic PTFE Membrane	BGCM10448213	Merck/Millipore
IntestiCult™ Organoid Growth Medium (Human)	6010	StemCell Tech
Primocin	ant-pm-1	Invivogen
Collagenase type II	17101015	ThermoFisher
Dispase	17105-041	Gibco
MACS® BSA Stock Solution	130-091-376	Miltenyi Biotec
HBSS	14175-095	Gibco
RNA Lysis Buffer	R1060-1-100	Zymo Research
Quick-RNA™ MiniPrep	R1055	Zymo Research
Transcriptor First Strand cDNA Synthesis Kit	4897030001	Roche
LightCycler® 480 SYBR Green I Master	4707516001	Roche
HistoGel	HG-4000-012	Epredia
Hematoxylin and EosinStaining Kit	ab245880	Abcam
Discovery Wash	950-510	Ventana
Tris-EDTA Buffer	950-227	Ventana
Discovery Inhibitor	760-4840	Ventana
OmniMap anti-Rabbit HRP	760-4311	Ventana
OmniMap anti-Mouse HRP	760-4310	Ventana
OmniMap anti-Rat HRP	760-4457	Ventana
OmniMap anti-Goat HRP	760-4647	Ventana
Opal 480	FP1500001KT	Akoya Biosciences
Opal 520	FP1487001KT	Akoya Biosciences
Opal 570	FP1488001KT	Akoya Biosciences
Opal 620	FP1495001KT	Akoya Biosciences
Opal 690	FP1497001KT	Akoya Biosciences
Opal 780	FP1501001KT	Akoya Biosciences
DAPI	760-4196	Ventana
ProLong™ Gold Antifade Mountant	P36930	Thermo Fisher Scientific
LIVE/DEAD™ Viability/Cytotoxicity Kit	L3224	Thermo Fisher Scientific
Alexa Fluor™ Plus 647 Phalloidin	A30107	Thermo Fisher Scientific
3M™ Novec™ 7500 oil	HFE-7500 3M	Fluigent
dSURF surfactant	ODSURF5G	Fluigent
Donkey serum	S30-M	Sigma
5-Fluorouracil	3257	Tocris
Oxaliplatin	2623	Tocris
Leucovorin	S1236	Selleckchem
Bortezomib	7282	Tocris
SN-38	2684	Tocris
Capecitabine	S1156	Selleckchem
DAPI	62248	Thermo Fisher Scientific
Hoechst	62249	Thermo Fisher Scientific
DMSO	D2650	Sigma-Aldrich

## Sheet: Biological material
Donor number	Anatomical origin	Sex	Age	Biopsy origin
AN96289	Healthy colon ascendens	female	50	HTCR
AN77238	Healthy duodenum	female	61	HTCR
P756	Healthy colon ascendens	male	78	University Hospital Basel
P673	Healthy Colon Cecum	male	75	University Hospital Basel
P599	Colon Adenocarcinoma	male	55	University Hospital Basel

## Sheet: Antibodies
Application	Antigen	Vendor	Reference	Dilution
mIF	SOX9	Abcam	ab18596	14:20:00
mIF	MUC2	Thermo Fisher Scientific	MA5-12345	02:40:00
mIF	FABP1	Thermo Fisher Scientific	PA5-28945	02:40:00
mIF	Ki67	Thermo Fisher Scientific	14-5698-82	09:20:00
mIF	ECAD	Roche Diagnostics	790-4497	0.3 µg/mL
mIF	CHGA	Abcam	ab283265	02:40:00
mIF	CEACAM5	Abcam	ab207718	14:20:00
mIF	CA1	Prestige	HPA006558	04:20:00
mIF	Villin	Abcam	ab130751	02:40:00
Whole mount staining	Collagen I	Abcam	ab313221	02:40:00

## Sheet: qPCR_primers
Gene	Forward Primer	Reverse Primer
β-actin	CATGTACGTTGCTATCCAGGC	CTCCTTAATGTCACGCACGAT
Ki67	GCCTGCTCGACCCTACAGA	GCTTGTCAACTGCGGTTGC
LGR5	CTCCCAGGTCTGGTGTGTTG	GAGGTCTAGGTAGGAGGTGAAG
FABP1	ATGAGTTTCTCCGGCAAGTACC	CTCTTCCGGCAGACCGATTG
MUC2	GAGGGCAGAACCCGAAACC	GGCGAAGTTGTAGTCGCAGAG

## Sheet: Organoid_media
Components	Vendor	Reference	Concentration
Advance DMEM/F12	Thermo Fisher Scientific	12634010
Glutamax	Thermo Fisher Scientific	35050-061	2 mM
Penicillin-Streptomycin	Thermo Fisher Scientific	15140122	1x
HEPES	Thermo Fisher Scientific	15630080	10 mM
Rspo3-CM	ImmunoPrecise Antibodies	R001	0.02
B27 min VitA	Thermo Fisher Scientific	17504044	1x
Noggin-CM	Immunoprecise antibodies	N002	0.02
N-acetyl-L-Cysteine	Sigma	A9165-5G	1mM
Primocin	Invivogen	ant-pm-1	100 µg/mL
IGF-1	BioLegend	590908	100 ng/mL
FGF2/FGF-basic	R&D	3718-FB	50 ng/mL
EGF	Peprotech	AF-100-15	50 ng/mL
A83-01 (ALK4/5/7 inhibitor)	Tocris	2939	500 nM
Wnt surrogate	ImmunoPrecise Antibodies	N001	0.15 nM
Gastrin	MedChem Express	HY-P1097	10 nM
Y-27632 dihydrochloride (Rho-k inhibitor)	STEMCELL Technologies	72305	10 µM	* used first 2-3 days of culture after passaging

## Sheet: Protocol_photolithography
device	distribution device	droplet device	oil removal device
Height	200 µm	250 µm (2 x 125 µm)	400 µm (2 x 200 µm)
Spin speed [rpm]	912*	1384*	912*
Relaxation time [min]	45 min	45 min	45 min
Softbake time
Ramp time [min]	50 min	50 min	50 min
Baking step time [min]	10 min	10 min	10 min
Temperature	130°C	130°C	130°C
Exposure
Dose [mJ/cm2]	1550	1550	1550
PEB time
Ramp time [min]	50	50	50
Baking step time [min]	60	60	60
Temperature	90°C	90°C	90°C
Hard bake time
Step time [h]	2	2	2
Temperature	135°C	135°C	135°C
* Spincoating times (X = Spin speed [rpm]) Segment 1: Time: 5s / Speed: 500rpm Segment 2: Time: 5s / Speed: 500rpm Segment 3: Time: ((X-500)/100)s / Speed: Xrpm Segment 4: Time: 40s / Speed: Xrpm Segment 5: Time: 1s / Speed: X+1000rpm Segment 6: Time: 1s / Speed: Xrpm Segment 7: Time: 5s / Speed: Xrpm Segment 8: Time: 25s / Speed: 0rpm Segment 9 -> 24: Time: 0s / Speed: 0rpm

## Sheet: Tubings
Tubings
From	To		Length [cm]	OD	ID
Oil reservoir	Oil Flow sensor	A1	60	1/16' (PTFE)	0.01 inch
Oil Flow Sensor	Droplet device	A2	45	1/32' (PEEK)	0.01 inch
Hydrogel reservoir	Dissociation device	B1	30	1/32' (PEEK)	0.01 inch
Dissociation device	Droplet device	B2	7	1/32' (PEEK)	0.01 inch
Droplet device	Polymerisation pool / Collection tube	B3	20	1/16' (PTFE)	0.01 inch
Oil reservoir	Oil switch	C0a	30	1/16' (PTFE)	0.01 inch	3-port/2-way Microfluidic Valve
Oil switch	Polymerisation pool	C0b	20	1/16' (PTFE)	0.01 inch
Polymerisation pool	Waste switch	C1a	37	1/16' (PTFE)	0.031 inch	3-port/2-way Microfluidic Valve
Waste switch	Waste collection	C1b	35	1/16' (PTFE)	0.031 inch
Polymerisation pool	Oil removal device	C2	30	1/16' (PTFE)	0.031 inch
PFO reservoir	PFO switch	C3a	30	1/16' (PTFE)	0.01 inch	3-port/2-way Microfluidic Valve
PFO switch	Oil removal device	C3b	37	1/16' (PTFE)	0.031 inch
Media reservoir	Media switch	C4a	32	1/16' (PTFE)	0.01 inch	3-port/2-way Microfluidic Valve
Media switch	Oil removal device	C4b	63	1/16' (PTFE)	0.031 inch
Oil removal device	Droplet collection	C5	20	1/16' (PTFE)	0.031 inch
